# Supplementary material for: Growth Suppression in Lung Cancer Cells Harboring EGFR-C797S Mutation by Quercetin
Source: Biomolecules. 2021 Aug 25;11(9):1271. doi: 10.3390/biom11091271 (PMC8470952; doi:10.3390/biom11091271)
Supplement: Supplementary file 1 [file biomolecules-11-01271-s001.zip]

Archive with 1 entries (1 files):
- biomolecules-1337599-supplementary.pdf
